# Supplementary material for: Phosphatidylglycerol Supplementation Alters Mitochondrial Morphology and Cardiolipin Composition
Source: Membranes (Basel). 2022 Mar 31;12(4):383. doi: 10.3390/membranes12040383 (PMC9028734; doi:10.3390/membranes12040383)
Supplement: Supplementary file 1 [file membranes-12-00383-s001.zip]

Archive with 1 entries (1 files):
- membranes-1507790-supplementary.pdf
